# Supplementary material for: Inflammatory bowel disease and prostate cancer risk: a two-sample Mendelian randomization analysis
Source: Front Immunol. 2023 Jun 20;14:1157313. doi: 10.3389/fimmu.2023.1157313 (PMC10318899; doi:10.3389/fimmu.2023.1157313)
Supplement: Supplementary file 2 [file Table_1.xlsx]

## Sheet: Table S1
Table S1. The summary information for SNPs of inflammatory bowel disease
Phenotype	SNP	Chromosome	Position	Effect allele	Other allele	EAF	Beta	SE	P-value
inflammatory bowel disease	rs12136659	1	172844250	C	T	NA	0.087	0.0142	1.02e-09
	rs2488398	1	197701376	C	G	NA	0.0985	0.0149	3.63413e-11
	rs10746475	1	8168261	A	T	NA	0.1308	0.0164	1.57616e-15
	rs4654925	1	20227723	C	G	NA	-0.1172	0.0124	4.79954e-21
	rs112936798	1	39802381	C	A	NA	-0.1844	0.0332	2.88902e-08
	rs35730213	1	200874229	C	G	NA	-0.1346	0.014	7.50067e-22
	rs3024493	1	206943968	A	C	NA	0.1911	0.0165	4.0411e-31
	rs11209013	1	67656286	G	A	NA	0.0773	0.0124	4.45995e-10
	rs11581607	1	67707690	A	G	NA	-0.6578	0.0294	4.59198e-111
	rs1336900	1	150679033	A	G	NA	-0.0848	0.0128	2.98401e-11
	rs10800309	1	161472158	G	A	NA	-0.123	0.0133	1.94178e-20
	rs1268339	1	1215424	C	T	NA	0.0907	0.0163	2.75201e-08
	rs1317209	1	20140036	A	G	NA	0.1164	0.016	3.78617e-13
	rs3820330	1	20142413	A	C	NA	-0.0892	0.014	1.72199e-10
	rs4276914	1	155142229	A	G	NA	0.0783	0.0125	3.15399e-10
	rs7532133	1	160851534	G	A	NA	0.0789	0.0134	3.83204e-09
	rs11677002	2	28614401	C	T	NA	-0.0931	0.0126	1.37088e-13
	rs55946629	2	43851246	A	C	NA	0.1298	0.018	5.45381e-13
	rs4676408	2	241574401	A	G	NA	0.1011	0.013	7.62957e-15
	rs7608697	2	61204641	C	A	NA	0.1395	0.0126	1.67109e-28
	rs13422838	2	187502846	C	T	NA	-0.1143	0.0205	2.557e-08
	rs62180107	2	199629721	C	G	NA	-0.0797	0.0132	1.546e-09
	rs3792111	2	234179690	T	C	NA	0.1391	0.0124	5.12153e-29
	rs1558619	2	102931550	T	G	NA	-0.0843	0.0123	8.89611e-12
	rs76286777	2	25195577	C	T	NA	0.0996	0.0151	4.65479e-11
	rs72852162	2	145486323	C	A	NA	-0.1129	0.0202	2.298e-08
	rs6740847	2	182308352	G	A	NA	-0.0924	0.0125	1.21787e-13
	rs62183956	2	219046122	T	C	NA	-0.078	0.0125	4.489e-10
	rs1131095	3	49714225	C	T	NA	0.1635	0.0131	1.21899e-35
	rs56116661	3	188401160	T	C	NA	-0.1	0.0163	9.27107e-10
	rs77272631	3	17184935	C	G	NA	0.2293	0.0417	3.71604e-08
	rs503734	3	101023748	G	A	NA	-0.0692	0.0124	2.67399e-08
	rs2593855	3	71175495	T	C	NA	-0.0832	0.014	2.54097e-09
	rs11734570	4	38588453	A	G	NA	0.0694	0.0127	4.80098e-08
	rs62324212	4	123560939	A	C	NA	0.0886	0.0127	2.67424e-12
	rs4957256	5	40207142	T	C	NA	-0.1179	0.0155	3.36667e-14
	rs17656349	5	149605994	T	C	NA	0.0731	0.0125	5.16702e-09
	rs6579807	5	150286845	T	C	NA	0.125	0.0189	4.0059e-11
	rs1445004	5	40414419	T	C	NA	0.1689	0.0127	3.48418e-40
	rs62378712	5	158614045	C	T	NA	-0.0776	0.0142	4.226e-08
	rs6873866	5	96247810	C	T	NA	-0.0919	0.0128	6.14752e-13
	rs10041497	5	141514582	C	T	NA	0.0819	0.0129	1.94599e-10
	rs755374	5	158829294	T	C	NA	0.1767	0.0134	1.58599e-39
	rs56235845	5	176798040	G	T	NA	0.0877	0.0138	1.77101e-10
	rs11739135	5	131733397	C	G	NA	0.1366	0.0125	1.10002e-27
	rs341295	5	111848890	T	C	NA	0.0702	0.0124	1.45101e-08
	rs11152949	6	106449085	G	A	NA	0.1019	0.0133	1.56315e-14
	rs1267496	6	14716017	C	G	NA	0.1053	0.0159	3.38766e-11
	rs145568234	6	32247045	G	T	NA	0.86	0.0476	4.73042e-73
	rs6457681	6	32773497	T	G	NA	-0.1687	0.0153	3.74973e-28
	rs4712528	6	20678430	C	G	NA	0.1043	0.0152	7.13839e-12
	rs143210366	6	31492353	G	T	NA	0.2836	0.036	3.13906e-15
	rs62408218	6	90931858	T	C	NA	-0.0818	0.0129	2.40198e-10
	rs212402	6	159472295	A	G	NA	-0.0743	0.013	1.05901e-08
	rs34140409	6	31923654	T	C	NA	-0.1583	0.0237	2.28402e-11
	rs6933404	6	137959235	C	T	NA	0.0863	0.0149	6.64095e-09
	rs35171809	6	167432766	G	A	NA	0.1088	0.0123	1.15611e-18
	rs10953551	7	107480901	G	A	NA	-0.1033	0.0127	4.94311e-16
	rs243505	7	148435339	G	A	NA	-0.0805	0.0128	3.03802e-10
	rs149169037	7	20577298	A	G	NA	-0.1338	0.0242	3.26099e-08
	rs1456896	7	50304461	T	C	NA	0.0879	0.0133	4.50402e-11
	rs62482552	7	100522355	A	G	NA	-0.0737	0.0131	1.97102e-08
	rs11768365	7	6545188	G	A	NA	-0.0837	0.0152	3.879e-08
	rs78771661	8	21986850	T	C	NA	-0.3848	0.0669	8.94891e-09
	rs4380956	8	126529074	A	G	NA	0.0907	0.0127	1.11995e-12
	rs938650	8	129552540	A	G	NA	-0.1074	0.0189	1.41299e-08
	rs1887428	9	4984530	C	G	NA	-0.1643	0.0131	2.46093e-36
	rs10114470	9	117547772	C	T	NA	0.1475	0.0137	4.09826e-27
	rs3829110	9	139269198	G	A	NA	0.1574	0.0125	3.51965e-36
	rs1250573	10	81042475	A	G	NA	-0.098	0.0138	1.10688e-12
	rs10826797	10	30690376	T	G	NA	-0.099	0.0136	3.98566e-13
	rs6584282	10	101286495	G	A	NA	-0.152	0.0124	1.19399e-34
	rs11195128	10	112186148	T	C	NA	0.0792	0.0133	2.74397e-09
	rs2384352	10	35492832	G	A	NA	0.0951	0.0131	3.11817e-13
	rs10761659	10	64445564	G	A	NA	0.1585	0.0126	2.29826e-36
	rs7918084	10	94429467	T	C	NA	0.071	0.0125	1.38299e-08
	rs111456533	10	126439381	A	G	NA	-0.1031	0.017	1.17899e-09
	rs11221335	11	128385906	C	T	NA	0.0827	0.0148	2.44e-08
	rs11236797	11	76299649	A	C	NA	0.1488	0.0125	7.18787e-33
	rs11066188	12	112610714	A	G	NA	0.0874	0.013	1.75914e-11
	rs117981694	12	40822098	A	G	NA	0.3452	0.0411	4.53211e-17
	rs12825700	12	68492980	A	G	NA	0.1324	0.0127	1.27497e-25
	rs3897234	13	27542030	C	T	NA	0.0971	0.0145	1.89889e-11
	rs140933577	13	40836270	C	T	NA	-0.1857	0.0305	1.13e-09
	rs194746	14	69282887	T	C	NA	0.0833	0.0124	1.83612e-11
	rs3850378	14	88417517	C	T	NA	0.1536	0.0207	1.10002e-13
	rs1864239	15	80205354	G	A	NA	1.3366	0.1782	6.27047e-14
	rs56062135	15	67455630	T	C	NA	0.1382	0.0145	1.37088e-21
	rs7190426	16	23855853	C	A	NA	-0.0872	0.0155	2.05698e-08
	rs28374519	16	28489342	A	G	NA	-0.1105	0.0137	6.54636e-16
	rs9934775	16	50383077	T	C	NA	-0.1116	0.0172	8.76799e-11
	rs8056255	16	50885211	A	T	NA	0.2765	0.0327	2.99089e-17
	rs11548656	16	81916912	G	A	NA	-0.2374	0.0362	5.18442e-11
	rs749910	16	50758849	A	G	NA	0.1961	0.0138	7.82889e-46
	rs2301127	16	11367477	A	G	NA	0.0783	0.0126	4.96101e-10
	rs16940202	16	86014241	C	T	NA	0.113	0.0169	2.50496e-11
	rs12936409	17	38043649	T	C	NA	0.1406	0.0124	7.72681e-30
	rs744166	17	40514201	G	A	NA	-0.1109	0.0126	1.33999e-18
	rs714910	17	32617265	C	A	NA	-0.0959	0.0139	6.22874e-12
	rs113846785	17	70611194	CG	C	NA	-0.1319	0.018	2.47286e-13
	rs1319951	18	46404813	G	C	NA	-0.0851	0.0147	7.49894e-09
	rs80262450	18	12818922	A	G	NA	0.1581	0.019	1.04112e-16
	rs4807569	19	1123378	C	A	NA	0.1281	0.0152	4.23936e-17
	rs7256518	19	10626375	A	G	NA	-0.1665	0.0276	1.632e-09
	rs62126610	19	33748183	G	A	NA	0.1407	0.0166	2.60016e-17
	rs11669299	19	10496621	T	C	NA	-0.1107	0.0157	1.83612e-12
	rs6062496	20	62329099	A	G	NA	0.137	0.0129	2.82618e-26
	rs4256018	20	6093889	G	T	NA	0.0786	0.0138	1.23001e-08
	rs6017342	20	43065028	C	A	NA	0.1156	0.0135	1.07103e-17
	rs6063502	20	48955595	G	A	NA	-0.0734	0.0134	4.548e-08
	rs154873	20	57855032	A	G	NA	-0.0813	0.0132	7.377e-10
	rs1297264	21	16816017	G	A	NA	-0.1462	0.0126	3.98016e-31
	rs2836881	21	40466299	T	G	NA	-0.1643	0.0146	1.95884e-29
	rs2838517	21	45613825	C	T	NA	-0.128	0.0125	1.83485e-24
	rs2413583	22	39659773	T	C	NA	-0.1732	0.0171	4.59515e-24
	rs5754100	22	21916166	C	T	NA	0.1293	0.016	7.14003e-16
	rs5763793	22	30526632	T	G	NA	0.0734	0.013	1.467e-08

## Sheet: Table S2
Table S2. The summary information for SNPs of Crohn’s disease
Phenotype	SNP	Chromosome	Position	Effect allele	Other allele	EAF	Beta	SE	P-value
Crohn’s disease	rs12131079	1	155319668	T	C	NA	-0.1088	0.0174	3.98896e-10
	rs35730213	1	200874229	C	G	NA	-0.1166	0.0181	1.17001e-10
	rs3122605	1	206955041	A	G	NA	-0.1748	0.0227	1.23709e-14
	rs114802258	1	160831855	T	C	NA	-0.2245	0.0384	5.10599e-09
	rs4316387	1	197595569	C	T	NA	-0.1292	0.0189	7.74462e-12
	rs6679677	1	114303808	A	C	NA	-0.2275	0.0286	1.77011e-15
	rs6704109	1	172857050	T	C	NA	0.1748	0.0181	5.10387e-22
	rs7517847	1	67681669	G	T	NA	-0.3447	0.0165	5.83983e-97
	rs11378157	2	103065522	AG	A	NA	-0.1376	0.0185	9.28966e-14
	rs11683692	2	145509615	C	T	NA	-0.2144	0.038	1.75198e-08
	rs4343432	2	25161236	G	A	NA	0.1123	0.0162	3.50268e-12
	rs11677002	2	28614401	C	T	NA	-0.1124	0.0163	4.56667e-12
	rs34004493	2	231154012	G	A	NA	0.1258	0.0179	2.00401e-12
	rs3816234	2	234185999	A	G	NA	0.2704	0.0162	1.51217e-62
	rs55946629	2	43851246	A	C	NA	0.1755	0.0231	2.84971e-14
	rs7608697	2	61204641	C	A	NA	0.1229	0.0163	4.03274e-14
	rs6740847	2	182308352	G	A	NA	-0.104	0.0161	9.72076e-11
	rs1583792	2	198900288	T	C	NA	-0.0882	0.016	3.26099e-08
	rs56116661	3	188401160	T	C	NA	-0.1312	0.0212	5.668e-10
	rs6808936	3	141109321	G	A	NA	0.0904	0.0161	1.93201e-08
	rs9836291	3	49697459	A	G	NA	0.1722	0.017	3.77311e-24
	rs2581828	3	53133149	G	C	NA	-0.0941	0.0162	6.46205e-09
	rs73243877	4	26047616	G	A	NA	0.1164	0.0212	4.11803e-08
	rs13107325	4	103188709	T	C	NA	0.2006	0.0284	1.66495e-12
	rs62324212	4	123560939	A	C	NA	0.106	0.0163	8.02047e-11
	rs6579807	5	150286845	T	C	NA	0.1993	0.0244	3.43795e-16
	rs755374	5	158829294	T	C	NA	0.1969	0.0174	1.38007e-29
	rs6451494	5	40411291	C	T	NA	0.2605	0.0166	8.25848e-56
	rs112856973	5	40530242	C	T	NA	-0.1612	0.0243	3.60828e-11
	rs6873866	5	96247810	C	T	NA	-0.1314	0.0164	1.34586e-15
	rs2188962	5	131770805	T	C	NA	0.2004	0.016	5.58856e-36
	rs181826	5	141526057	A	C	NA	0.1162	0.0167	3.24489e-12
	rs1012636	6	20674811	T	G	NA	0.1291	0.0198	7.01294e-11
	rs1321859	6	91011673	T	C	NA	-0.1049	0.0172	1.17601e-09
	rs73516754	6	106459738	C	A	NA	0.1423	0.0169	4.0411e-17
	rs35171809	6	167432766	G	A	NA	0.1566	0.0159	9.06776e-23
	rs111281598	6	31367874	C	T	NA	0.2745	0.0316	4.16869e-18
	rs6941902	6	32684630	C	T	NA	0.163	0.0273	2.386e-09
	rs7753014	6	21441035	G	C	NA	-0.0989	0.0163	1.393e-09
	rs145568234	6	32247045	G	T	NA	0.8602	0.0633	4.30824e-42
	rs9482770	6	127443092	C	T	NA	0.0987	0.0162	1.011e-09
	rs9501641	6	32450319	T	C	NA	0.3027	0.0432	2.56685e-12
	rs9258357	6	29751129	C	T	NA	-0.1179	0.0216	4.99505e-08
	rs212409	6	159470058	A	G	NA	-0.1096	0.0162	1.48696e-11
	rs9656588	7	50306780	C	T	NA	0.1183	0.0173	8.73373e-12
	rs938650	8	129552540	A	G	NA	-0.1747	0.0247	1.64892e-12
	rs4380956	8	126529074	A	G	NA	0.132	0.0165	1.15213e-15
	rs79832570	8	145097720	C	T	NA	0.2234	0.0344	8.9002e-11
	rs10114470	9	117547772	C	T	NA	0.1687	0.0177	1.75509e-21
	rs1887428	9	4984530	C	G	NA	-0.166	0.0169	8.53886e-23
	rs4077515	9	139266496	T	C	NA	0.1848	0.0162	3.14485e-30
	rs10884966	10	112185596	A	G	NA	0.1131	0.0171	4.12572e-11
	rs61839660	10	6094697	T	C	NA	0.1468	0.0261	1.98198e-08
	rs2002695	10	30805480	G	A	NA	-0.1293	0.0189	8.31189e-12
	rs10822050	10	64438771	C	T	NA	0.1827	0.0162	2.34801e-29
	rs2675670	10	75655628	C	G	NA	0.1074	0.0161	2.89468e-11
	rs1148246	10	35496626	T	C	NA	-0.1323	0.0167	2.08882e-15
	rs1250573	10	81042475	A	G	NA	-0.1522	0.0179	1.92088e-17
	rs6584282	10	101286495	G	A	NA	-0.1658	0.016	3.43716e-25
	rs11236797	11	76299649	A	C	NA	0.176	0.0161	8.51334e-28
	rs28999107	12	6493100	T	G	NA	0.1083	0.0178	1.06199e-09
	rs77566919	12	113163656	A	G	NA	-0.1089	0.0185	4.12696e-09
	rs34635748	12	40824663	T	C	NA	0.4794	0.0504	1.94581e-21
	rs1373904	13	44475398	G	A	NA	0.141	0.0189	9.11381e-14
	rs194746	14	69282887	T	C	NA	0.0975	0.0161	1.243e-09
	rs3850378	14	88417517	C	T	NA	0.199	0.0267	8.31381e-14
	rs72743461	15	67441750	A	C	NA	0.1684	0.0187	2.261e-19
	rs2021511	16	11344903	T	C	NA	-0.1082	0.0182	2.63003e-09
	rs42861	16	28494421	G	A	NA	0.1243	0.0167	8.86748e-14
	rs2076756	16	50756881	G	A	NA	0.385	0.0174	1.79887e-108
	rs7195228	16	50353529	G	C	NA	-0.1327	0.0209	2.09002e-10
	rs72798422	16	50866917	C	T	NA	0.5495	0.0382	6.04505e-47
	rs10492862	16	82867456	A	C	NA	0.1067	0.0176	1.26099e-09
	rs2948542	17	25856486	G	A	NA	0.1016	0.0163	5.15003e-10
	rs714910	17	32617265	C	A	NA	-0.1531	0.0181	2.49172e-17
	rs12936409	17	38043649	T	C	NA	0.1426	0.016	4.31023e-19
	rs744166	17	40514201	G	A	NA	-0.1142	0.0162	1.79515e-12
	rs80262450	18	12818922	A	G	NA	0.2268	0.0244	1.34091e-20
	rs144309607	19	10492274	T	C	NA	-0.3712	0.047	2.69215e-15
	rs62126620	19	33753200	A	G	NA	0.144	0.0201	8.61192e-13
	rs4807570	19	1123652	A	G	NA	0.1811	0.0193	6.03115e-21
	rs492602	19	49206417	G	A	NA	0.1084	0.0162	2.32809e-11
	rs6062496	20	62329099	A	G	NA	0.1223	0.0167	2.61517e-13
	rs3761158	20	44634912	A	G	NA	-0.1098	0.0165	2.64911e-11
	rs1297264	21	16816017	G	A	NA	-0.1769	0.0163	1.58891e-27
	rs2284553	21	34776695	G	A	NA	0.1277	0.0165	1.13999e-14
	rs2838517	21	45613825	C	T	NA	-0.1456	0.0162	2.02582e-19
	rs2143178	22	39660829	C	T	NA	-0.2087	0.0223	6.83754e-21
	rs5754100	22	21916166	C	T	NA	0.1687	0.0206	3.02273e-16

## Sheet: Table S3
Table S3. The summary information for SNPs of ulcerative colitis
Phenotype	SNP	Chromosome	Position	Effect allele	Other allele	EAF	Beta	SE	P-value
ulcerative colitis	rs7544646	1	2496649	G	C	NA	-0.1168	0.016	2.53221e-13
	rs3024493	1	206943968	A	C	NA	0.21	0.0209	7.45762e-24
	rs3820330	1	20142413	A	C	NA	-0.1587	0.0178	3.90931e-19
	rs11209026	1	67705958	A	G	NA	-0.483	0.0358	1.9948e-41
	rs6658353	1	161469054	C	G	NA	-0.1569	0.016	1.16788e-22
	rs7554511	1	200877562	A	C	NA	-0.1448	0.0178	4.26678e-16
	rs7523335	1	8180210	A	G	NA	-0.1389	0.021	3.42137e-11
	rs2816954	1	200105746	A	T	NA	0.1375	0.0229	1.798e-09
	rs1317209	1	20140036	A	G	NA	0.1818	0.0203	2.90269e-19
	rs79051659	1	151757843	A	G	NA	0.1605	0.0264	1.295e-09
	rs4654925	1	20227723	C	G	NA	-0.2217	0.0159	2.61397e-44
	rs7608697	2	61204641	C	A	NA	0.1597	0.0161	3.0311e-23
	rs55905347	2	199638507	A	G	NA	0.1054	0.0166	2.093e-10
	rs62180181	2	199852010	T	C	NA	0.1226	0.0171	8.08351e-13
	rs4676408	2	241574401	A	G	NA	0.1433	0.0167	1.18987e-17
	rs1811711	2	228670476	G	C	NA	-0.1299	0.0223	6.08597e-09
	rs1131095	3	49714225	C	T	NA	0.1593	0.0168	2.17721e-21
	rs755374	5	158829294	T	C	NA	0.1714	0.0171	9.72971e-24
	rs72704802	5	554211	T	C	NA	-0.1223	0.0206	2.89401e-09
	rs17715902	5	134451465	A	G	NA	0.0974	0.0166	4.61796e-09
	rs6889364	5	40347469	A	G	NA	0.1318	0.0228	7.86901e-09
	rs17656349	5	149605994	T	C	NA	0.09	0.0159	1.54e-08
	rs67111717	5	176790162	G	A	NA	0.0944	0.0171	3.26896e-08
	rs9260809	6	29941617	G	A	NA	-0.1102	0.0184	1.963e-09
	rs9267798	6	32044834	C	G	NA	0.2486	0.028	6.53582e-19
	rs9271176	6	32578127	G	A	NA	-0.3495	0.0173	4.20049e-91
	rs28383224	6	32583653	G	A	NA	-0.1468	0.0165	4.64943e-19
	rs3734851	6	31030303	A	G	NA	0.5033	0.0584	6.57506e-18
	rs13200059	6	111943234	A	G	NA	0.2944	0.0436	1.48388e-11
	rs6933404	6	137959235	C	T	NA	0.1486	0.0188	2.6903e-15
	rs113986290	6	19781009	T	C	NA	-0.3066	0.0531	7.59294e-09
	rs798506	7	2788912	C	T	NA	-0.1206	0.0179	1.46893e-11
	rs4728142	7	128573967	A	G	NA	0.0995	0.0158	3.23199e-10
	rs989960	7	107445727	T	C	NA	-0.1214	0.016	3.28473e-14
	rs10272963	7	107486902	T	C	NA	-0.1512	0.016	4.10677e-21
	rs1887428	9	4984530	C	G	NA	-0.167	0.0166	9.65162e-24
	rs10817678	9	117579457	A	G	NA	0.1332	0.017	4.41774e-15
	rs3812565	9	139272502	C	T	NA	0.1335	0.016	6.4998e-17
	rs10761659	10	64445564	G	A	NA	0.1276	0.016	1.32709e-15
	rs7911117	10	27179596	G	T	NA	-0.1342	0.0239	1.83802e-08
	rs7911680	10	101293468	C	A	NA	-0.1525	0.0159	6.70656e-22
	rs2212434	11	76281593	T	C	NA	0.1252	0.0159	2.80414e-15
	rs2045241	11	114428783	A	G	NA	-0.1063	0.0169	2.82599e-10
	rs12825700	12	68492980	A	G	NA	0.1889	0.0161	7.33162e-32
	rs1359946	13	27536972	A	G	NA	0.1571	0.0202	6.57658e-15
	rs56062135	15	67455630	T	C	NA	0.1078	0.0184	4.66101e-09
	rs11645239	16	23847062	G	C	NA	-0.1174	0.02	4.14e-09
	rs7203363	16	68587692	A	T	NA	0.1071	0.0189	1.414e-08
	rs16940186	16	86009740	C	T	NA	0.1357	0.0214	2.18499e-10
	rs113846785	17	70611194	CG	C	NA	-0.1627	0.0229	1.15107e-12
	rs12936409	17	38043649	T	C	NA	0.1365	0.0158	5.61953e-18
	rs11651246	17	40759937	G	T	NA	0.147	0.0219	2.01419e-11
	rs10408351	19	33754044	A	G	NA	0.1548	0.0204	2.9181e-14
	rs78064630	19	10562802	A	G	NA	0.1759	0.0308	1.08101e-08
	rs6062496	20	62329099	A	G	NA	0.1359	0.0163	8.96603e-17
	rs6017342	20	43065028	C	A	NA	0.1944	0.017	3.95185e-30
	rs2836881	21	40466299	T	G	NA	-0.2217	0.0186	1.1051e-32
	rs2838517	21	45613825	C	T	NA	-0.1177	0.016	1.77705e-13
	rs1736161	21	16833222	A	G	NA	-0.1227	0.0161	2.22024e-14
	rs9611131	22	39662480	C	T	NA	-0.1494	0.0227	5.10623e-11
	rs4993442	22	30253256	T	G	NA	-0.0988	0.0179	3.54299e-08
	rs137845	22	50439430	G	A	NA	0.1011	0.0158	1.502e-10

## Sheet: Table S4
Table S4. Detailed information of instrumental variables utilized in the mendelian randomization analysis of inflammatory bowel disease on prostate cancer
Phenotype	SNP	Effect allele	Other allele	Exposure (inflammatory bowel disease)				Outcome (prostate cancer)			Proxy SNP	Proxy effect allele	Proxy other allele
				Beta	SE	P-value	F-statistics	Beta	SE	P-value
inflammatory bowel disease	rs10041497	C	T	0.0819	0.0129	1.94599e-10	40.3077	-0.0194	0.0083	0.0194998	-	-	-
	rs10114470	C	T	0.1475	0.0137	4.09826e-27	115.916	0.0058	0.0092	0.5266	-	-	-
	rs10761659	G	A	0.1585	0.0126	2.29826e-36	158.24	0.0057	0.008	0.4769	-	-	-
	rs10800309	G	A	-0.123	0.0133	1.94178e-20	85.5277	-0.0149	0.0087	0.0871606	-	-	-
	rs10826797	T	G	-0.099	0.0136	3.98566e-13	52.9898	0.0019	0.0088	0.8305	-	-	-
	rs10953551	G	A	-0.1033	0.0127	4.94311e-16	66.1597	-0.0098	0.0084	0.2435	-	-	-
	rs11066188	A	G	0.0874	0.013	1.75914e-11	45.1998	-0.0186	0.0083	0.0248502	-	-	-
	rs111456533	A	G	-0.1031	0.017	1.17899e-09	36.7807	0.0336	0.0108	0.00179999	-	-	-
	rs11152949	G	A	0.1019	0.0133	1.56315e-14	58.7009	-0.0037	0.0094	0.6936	-	-	-
	rs11195128	T	C	0.0792	0.0133	2.74397e-09	35.4607	0.0043	0.0088	0.6275	-	-	-
	rs11209013	G	A	0.0773	0.0124	4.45995e-10	38.8611	0.0109	0.0079	0.1694	-	-	-
	rs11221335	C	T	0.0827	0.0148	2.44e-08	31.2239	0.0063	0.0099	0.525	rs7120822	T	A
	rs11236797	A	C	0.1488	0.0125	7.18787e-33	141.705	-0.0311	0.0082	0.000147999	-	-	-
	rs112936798	C	A	-0.1844	0.0332	2.88902e-08	30.8493	-0.0219	0.0289	0.4483	-	-	-
	rs1131095	C	T	0.1635	0.0131	1.21899e-35	155.773	-0.0259	0.0087	0.002852	-	-	-
	rs113846785	CG	C	-0.1319	0.018	2.47286e-13	53.6963	0.0031	0.0115	0.7895	-	-	-
	rs11548656	G	A	-0.2374	0.0362	5.18442e-11	43.0075	-0.0247	0.023	0.2831	-	-	-
	rs11581607	A	G	-0.6578	0.0294	4.59198e-111	500.603	0.0301	0.0168	0.0729894	-	-	-
	rs11669299	T	C	-0.1107	0.0157	1.83612e-12	49.716	-0.014	0.0101	0.1645	rs11085730	A	G
	rs11677002	C	T	-0.0931	0.0126	1.37088e-13	54.5957	-0.0118	0.0082	0.15	-	-	-
	rs11734570	A	G	0.0694	0.0127	4.80098e-08	29.8615	0.0025	0.0084	0.762901	-	-	-
	rs11768365	G	A	-0.0837	0.0152	3.879e-08	30.3224	0.0137	0.0104	0.1844	-	-	-
	rs117981694	A	G	0.3452	0.0411	4.53211e-17	70.5437	-0.0164	0.0279	0.5568	-	-	-
	rs12136659	C	T	0.087	0.0142	1.02e-09	37.5372	0.0064	0.0092	0.4877	-	-	-
	rs1250573	A	G	-0.098	0.0138	1.10688e-12	50.4306	0.0027	0.0093	0.769699	-	-	-
	rs1268339	C	T	0.0907	0.0163	2.75201e-08	30.9627	0.0056	0.0103	0.587801	-	-	-
	rs12825700	A	G	0.1324	0.0127	1.27497e-25	108.685	-0.0042	0.0087	0.6332	-	-	-
	rs12936409	T	C	0.1406	0.0124	7.72681e-30	128.566	-0.0124	0.008	0.1202	-	-	-
	rs1297264	G	A	-0.1462	0.0126	3.98016e-31	134.634	0.0021	0.009	0.8167	-	-	-
	rs1317209	A	G	0.1164	0.016	3.78617e-13	52.9256	-0.0077	0.0105	0.4647	-	-	-
	rs1336900	A	G	-0.0848	0.0128	2.98401e-11	43.8906	-0.0064	0.0081	0.4266	rs11579902	C	T
	rs13422838	C	T	-0.1143	0.0205	2.557e-08	31.0874	-0.0109	0.0132	0.4071	-	-	-
	rs140933577	C	T	-0.1857	0.0305	1.13e-09	37.0701	-0.0227	0.0219	0.2999	-	-	-
	rs143210366	G	T	0.2836	0.036	3.13906e-15	62.0594	-0.0457	0.0232	0.0485702	-	-	-
	rs1445004	T	C	0.1689	0.0127	3.48418e-40	176.869	0.0133	0.0081	0.1015	-	-	-
	rs145568234	G	T	0.86	0.0476	4.73042e-73	326.425	-0.0109	0.0363	0.7637	-	-	-
	rs1456896	T	C	0.0879	0.0133	4.50402e-11	43.6792	0.0035	0.0093	0.7065	-	-	-
	rs149169037	A	G	-0.1338	0.0242	3.26099e-08	30.569	-0.0018	0.0159	0.9093	-	-	-
	rs154873	A	G	-0.0813	0.0132	7.377e-10	37.9344	-0.0057	0.0085	0.5055	-	-	-
	rs1558619	T	G	-0.0843	0.0123	8.89611e-12	46.9726	-0.0073	0.0081	0.3729	-	-	-
	rs16940202	C	T	0.113	0.0169	2.50496e-11	44.7078	0.0109	0.0119	0.3575	-	-	-
	rs17656349	T	C	0.0731	0.0125	5.16702e-09	34.1991	-0.0034	0.0084	0.6886	-	-	-
	rs1864239	G	A	1.3366	0.1782	6.27047e-14	56.2584	-0.0302	0.0416	0.4684	-	-	-
	rs194746	T	C	0.0833	0.0124	1.83612e-11	45.1281	-0.0094	0.0081	0.2462	-	-	-
	rs212402	A	G	-0.0743	0.013	1.05901e-08	32.6656	-0.0032	0.0086	0.7145	-	-	-
	rs2301127	A	G	0.0783	0.0126	4.96101e-10	38.6173	-0.0074	0.0083	0.3695	-	-	-
	rs2384352	G	A	0.0951	0.0131	3.11817e-13	52.7009	-0.0019	0.0083	0.8176	rs75265869	C	T
	rs2413583	T	C	-0.1732	0.0171	4.59515e-24	102.59	0.0154	0.0109	0.1574	-	-	-
	rs243505	G	A	-0.0805	0.0128	3.03802e-10	39.5523	0.0002	0.0088	0.9802	-	-	-
	rs2593855	T	C	-0.0832	0.014	2.54097e-09	35.3176	-0.0015	0.0085	0.865	rs9850599	C	T
	rs2836881	T	G	-0.1643	0.0146	1.95884e-29	126.64	-0.0178	0.0099	0.0708794	-	-	-
	rs2838517	C	T	-0.128	0.0125	1.83485e-24	104.858	0.014	0.0083	0.0931001	-	-	-
	rs3024493	A	C	0.1911	0.0165	4.0411e-31	134.139	-0.0063	0.011	0.5651	-	-	-
	rs341295	T	C	0.0702	0.0124	1.45101e-08	32.0502	-0.0128	0.0081	0.1121	-	-	-
	rs34140409	T	C	-0.1583	0.0237	2.28402e-11	44.6134	-0.0203	0.0138	0.1413	-	-	-
	rs35171809	G	A	0.1088	0.0123	1.15611e-18	78.2434	-0.0086	0.0082	0.2955	rs6900701	G	A
	rs3792111	T	C	0.1391	0.0124	5.12153e-29	125.838	-0.0072	0.0081	0.373	-	-	-
	rs3820330	A	C	-0.0892	0.014	1.72199e-10	40.5951	-0.0122	0.0089	0.1674	-	-	-
	rs3829110	G	A	0.1574	0.0125	3.51965e-36	158.558	0.017	0.008	0.0341798	-	-	-
	rs3850378	C	T	0.1536	0.0207	1.10002e-13	55.0607	0.009	0.0138	0.5142	-	-	-
	rs3897234	C	T	0.0971	0.0145	1.89889e-11	44.8438	0.0104	0.0104	0.3166	-	-	-
	rs4256018	G	T	0.0786	0.0138	1.23001e-08	32.4405	-0.0051	0.0092	0.576301	-	-	-
	rs4276914	A	G	0.0783	0.0125	3.15399e-10	39.2377	0.0031	0.008	0.7035	-	-	-
	rs4380956	A	G	0.0907	0.0127	1.11995e-12	51.0043	0.004	0.0084	0.6312	-	-	-
	rs4676408	A	G	0.1011	0.013	7.62957e-15	60.4805	-0.0088	0.0088	0.3178	-	-	-
	rs4807569	C	A	0.1281	0.0152	4.23936e-17	71.025	-0.0203	0.0099	0.04096	-	-	-
	rs4957256	T	C	-0.1179	0.0155	3.36667e-14	57.8581	-0.0093	0.0098	0.3418	-	-	-
	rs503734	G	A	-0.0692	0.0124	2.67399e-08	31.1436	0.0193	0.008	0.0159698	-	-	-
	rs55946629	A	C	0.1298	0.018	5.45381e-13	52.0001	-0.0048	0.0119	0.6895	-	-	-
	rs56062135	T	C	0.1382	0.0145	1.37088e-21	90.8406	0.0054	0.0096	0.5724	-	-	-
	rs56116661	T	C	-0.1	0.0163	9.27107e-10	37.6378	0.0058	0.0105	0.577	-	-	-
	rs56235845	G	T	0.0877	0.0138	1.77101e-10	40.3869	0.0062	0.0091	0.4936	rs10051765	C	T
	rs5754100	C	T	0.1293	0.016	7.14003e-16	65.3066	-0.0092	0.0103	0.3719	rs5754102	A	C
	rs5763793	T	G	0.0734	0.013	1.467e-08	31.8791	0.0301	0.0084	0.000317702	-	-	-
	rs6017342	C	A	0.1156	0.0135	1.07103e-17	73.3243	-0.0104	0.0088	0.235	-	-	-
	rs6062496	A	G	0.137	0.0129	2.82618e-26	112.788	0.0333	0.0084	7.14496e-05	-	-	-
	rs6063502	G	A	-0.0734	0.0134	4.548e-08	30.0042	0.0053	0.0087	0.543	-	-	-
	rs62126610	G	A	0.1407	0.0166	2.60016e-17	71.8409	-0.0082	0.0109	0.4548	-	-	-
	rs62183956	T	C	-0.078	0.0125	4.489e-10	38.9376	0.0036	0.0082	0.6607	-	-	-
	rs62324212	A	C	0.0886	0.0127	2.67424e-12	48.6698	0.0026	0.0086	0.7618	-	-	-
	rs62378712	C	T	-0.0776	0.0142	4.226e-08	29.8639	-0.0214	0.0091	0.01895	-	-	-
	rs62408218	T	C	-0.0818	0.0129	2.40198e-10	40.2094	0.0048	0.0084	0.569	-	-	-
	rs62482552	A	G	-0.0737	0.0131	1.97102e-08	31.6514	-0.0119	0.0086	0.1633	-	-	-
	rs6457681	T	G	-0.1687	0.0153	3.74973e-28	121.576	0.0214	0.0098	0.0282397	-	-	-
	rs6579807	T	C	0.125	0.0189	4.0059e-11	43.7418	-0.0127	0.0122	0.298	-	-	-
	rs6584282	G	A	-0.152	0.0124	1.19399e-34	150.26	-0.0088	0.0081	0.2769	-	-	-
	rs6740847	G	A	-0.0924	0.0125	1.21787e-13	54.6417	0.0033	0.0081	0.6789	-	-	-
	rs6873866	C	T	-0.0919	0.0128	6.14752e-13	51.5479	-0.0195	0.008	0.0149101	-	-	-
	rs6933404	C	T	0.0863	0.0149	6.64095e-09	33.5466	0.0064	0.0101	0.5233	-	-	-
	rs714910	C	A	-0.0959	0.0139	6.22874e-12	47.6001	-0.013	0.0094	0.1651	-	-	-
	rs7190426	C	A	-0.0872	0.0155	2.05698e-08	31.6497	-0.0112	0.01	0.2632	-	-	-
	rs7256518	A	G	-0.1665	0.0276	1.632e-09	36.3924	-0.0235	0.0182	0.1964	-	-	-
	rs744166	G	A	-0.1109	0.0126	1.33999e-18	77.4679	0.0032	0.0081	0.6899	-	-	-
	rs749910	A	G	0.1961	0.0138	7.82889e-46	201.928	-0.0019	0.0098	0.8482	-	-	-
	rs7532133	G	A	0.0789	0.0134	3.83204e-09	34.6692	-0.0257	0.0087	0.00316301	-	-	-
	rs755374	T	C	0.1767	0.0134	1.58599e-39	173.886	-0.0169	0.0095	0.0746397	-	-	-
	rs7608697	C	A	0.1395	0.0126	1.67109e-28	122.577	-0.0064	0.0082	0.4345	-	-	-
	rs76286777	C	T	0.0996	0.0151	4.65479e-11	43.5076	-0.0029	0.0101	0.7732	-	-	-
	rs78771661	T	C	-0.3848	0.0669	8.94891e-09	33.084	-0.0511	0.0503	0.3096	-	-	-
	rs7918084	T	C	0.071	0.0125	1.38299e-08	32.2624	0.0094	0.0081	0.247	-	-	-
	rs80262450	A	G	0.1581	0.019	1.04112e-16	69.2399	0.0048	0.0126	0.701799	-	-	-
	rs938650	A	G	-0.1074	0.0189	1.41299e-08	32.2913	0.0246	0.012	0.0400701	-	-	-
	rs9934775	T	C	-0.1116	0.0172	8.76799e-11	42.099	0.0063	0.011	0.568	-	-	-

## Sheet: Table S5
Table S5. Detailed information of instrumental variables utilized in the mendelian randomization analysis of Crohn’s disease on prostate cancer
Phenotype	SNP	Effect allele	Other allele	Exposure (Crohn’s disease)				Outcome (prostate cancer)			Proxy SNP	Proxy effect allele	Proxy other allele
				Beta	SE	P-value	F-statistics	Beta	SE	P-value
Crohn’s disease	rs10114470	C	T	0.1687	0.0177	1.75509e-21	90.8414	0.0058	0.0092	0.5266	-	-	-
	rs1012636	T	G	0.1291	0.0198	7.01294e-11	42.513	-0.0069	0.0096	0.476	-	-	-
	rs10492862	A	C	0.1067	0.0176	1.26099e-09	36.7539	-0.0006	0.0089	0.9437	-	-	-
	rs10822050	C	T	0.1827	0.0162	2.34801e-29	127.188	0.0081	0.0082	0.324	-	-	-
	rs10884966	A	G	0.1131	0.0171	4.12572e-11	43.7455	0.0048	0.0088	0.583001	-	-	-
	rs111281598	C	T	0.2745	0.0316	4.16869e-18	75.4589	0.0001	0.0172	0.9982	-	-	-
	rs11236797	A	C	0.176	0.0161	8.51334e-28	119.502	-0.0311	0.0082	0.000147999	-	-	-
	rs112856973	C	T	-0.1612	0.0243	3.60828e-11	44.0066	-0.0077	0.0116	0.510301	-	-	-
	rs11378157	AG	A	-0.1376	0.0185	9.28966e-14	55.3214	-0.0077	0.0096	0.4222	-	-	-
	rs114802258	T	C	-0.2245	0.0384	5.10599e-09	34.1799	0.009	0.0173	0.6012	-	-	-
	rs1148246	T	C	-0.1323	0.0167	2.08882e-15	62.7606	0.002	0.0083	0.8062	-	-	-
	rs11677002	C	T	-0.1124	0.0163	4.56667e-12	47.5508	-0.0118	0.0082	0.15	-	-	-
	rs11683692	C	T	-0.2144	0.038	1.75198e-08	31.8334	-0.0086	0.0183	0.640801	-	-	-
	rs12131079	T	C	-0.1088	0.0174	3.98896e-10	39.0984	-0.0009	0.0086	0.9132	-	-	-
	rs1250573	A	G	-0.1522	0.0179	1.92088e-17	72.2975	0.0027	0.0093	0.769699	-	-	-
	rs12936409	T	C	0.1426	0.016	4.31023e-19	79.4327	-0.0124	0.008	0.1202	-	-	-
	rs1297264	G	A	-0.1769	0.0163	1.58891e-27	117.782	0.0021	0.009	0.8167	-	-	-
	rs13107325	T	C	0.2006	0.0284	1.66495e-12	49.8913	-0.0148	0.0163	0.3647	-	-	-
	rs1321859	T	C	-0.1049	0.0172	1.17601e-09	37.1958	0.0066	0.0087	0.4465	-	-	-
	rs1373904	G	A	0.141	0.0189	9.11381e-14	55.6563	-0.0079	0.01	0.4284	-	-	-
	rs144309607	T	C	-0.3712	0.047	2.69215e-15	62.3764	0.014	0.0211	0.5059	-	-	-
	rs145568234	G	T	0.8602	0.0633	4.30824e-42	184.668	-0.0109	0.0363	0.7637	-	-	-
	rs1583792	T	C	-0.0882	0.016	3.26099e-08	30.3877	0.0066	0.0082	0.4173	-	-	-
	rs181826	A	C	0.1162	0.0167	3.24489e-12	48.4149	-0.0193	0.0083	0.0203901	-	-	-
	rs194746	T	C	0.0975	0.0161	1.243e-09	36.6739	-0.0094	0.0081	0.2462	-	-	-
	rs2002695	G	A	-0.1293	0.0189	8.31189e-12	46.803	-0.0007	0.0096	0.9385	-	-	-
	rs2021511	T	C	-0.1082	0.0182	2.63003e-09	35.3437	0.0101	0.0092	0.274	-	-	-
	rs2076756	G	A	0.385	0.0174	1.79887e-108	489.579	-0.0021	0.0098	0.83	-	-	-
	rs212409	A	G	-0.1096	0.0162	1.48696e-11	45.7711	-0.006	0.0082	0.469	-	-	-
	rs2143178	C	T	-0.2087	0.0223	6.83754e-21	87.5861	0.0141	0.0109	0.1956	-	-	-
	rs2188962	T	C	0.2004	0.016	5.58856e-36	156.876	0.0079	0.0081	0.3277	-	-	-
	rs2284553	G	A	0.1277	0.0165	1.13999e-14	59.8982	-0.0085	0.0085	0.3177	-	-	-
	rs2838517	C	T	-0.1456	0.0162	2.02582e-19	80.7779	0.014	0.0083	0.0931001	-	-	-
	rs28999107	T	G	0.1083	0.0178	1.06199e-09	37.0183	-0.011	0.0085	0.1967	-	-	-
	rs2948542	G	A	0.1016	0.0163	5.15003e-10	38.8519	-0.0142	0.0088	0.1055	-	-	-
	rs3122605	A	G	-0.1748	0.0227	1.23709e-14	59.2968	0.0109	0.0117	0.3508	-	-	-
	rs34004493	G	A	0.1258	0.0179	2.00401e-12	49.3918	-0.0099	0.0093	0.2909	-	-	-
	rs34635748	T	C	0.4794	0.0504	1.94581e-21	90.4763	-0.0162	0.028	0.5633	-	-	-
	rs35171809	G	A	0.1566	0.0159	9.06776e-23	97.0039	-0.0085	0.0082	0.2972	rs9459846	G	T
	rs3761158	A	G	-0.1098	0.0165	2.64911e-11	44.283	-0.0074	0.0082	0.3691	-	-	-
	rs3816234	A	G	0.2704	0.0162	1.51217e-62	278.601	-0.0085	0.0081	0.2899	-	-	-
	rs3850378	C	T	0.199	0.0267	8.31381e-14	55.5499	0.009	0.0138	0.5142	-	-	-
	rs4077515	T	C	0.1848	0.0162	3.14485e-30	130.129	0.0174	0.0081	0.03125	-	-	-
	rs42861	G	A	0.1243	0.0167	8.86748e-14	55.3999	-0.0038	0.0085	0.6528	-	-	-
	rs4316387	C	T	-0.1292	0.0189	7.74462e-12	46.7306	0.0192	0.0102	0.0603893	-	-	-
	rs4343432	G	A	0.1123	0.0162	3.50268e-12	48.054	0.0092	0.0084	0.2759	-	-	-
	rs4380956	A	G	0.132	0.0165	1.15213e-15	64	0.004	0.0084	0.6312	-	-	-
	rs4807570	A	G	0.1811	0.0193	6.03115e-21	88.0486	-0.0203	0.01	0.04096	-	-	-
	rs492602	G	A	0.1084	0.0162	2.32809e-11	44.7743	0.0094	0.0081	0.2466	rs2251034	A	G
	rs55946629	A	C	0.1755	0.0231	2.84971e-14	57.7205	-0.0048	0.0119	0.6895	-	-	-
	rs56116661	T	C	-0.1312	0.0212	5.668e-10	38.2998	0.0058	0.0105	0.577	-	-	-
	rs5754100	C	T	0.1687	0.0206	3.02273e-16	67.065	-0.0092	0.0103	0.3719	rs5754102	A	C
	rs6062496	A	G	0.1223	0.0167	2.61517e-13	53.6315	0.0333	0.0084	7.14496e-05	-	-	-
	rs61839660	T	C	0.1468	0.0261	1.98198e-08	31.6352	-0.0205	0.0143	0.1509	-	-	-
	rs62126620	A	G	0.144	0.0201	8.61192e-13	51.3255	-0.0032	0.0104	0.7556	-	-	-
	rs62324212	A	C	0.106	0.0163	8.02047e-11	42.2899	0.0026	0.0086	0.7618	-	-	-
	rs6451494	C	T	0.2605	0.0166	8.25848e-56	246.263	0.0133	0.0081	0.1032	-	-	-
	rs6579807	T	C	0.1993	0.0244	3.43795e-16	66.7168	-0.0127	0.0122	0.298	-	-	-
	rs6584282	G	A	-0.1658	0.016	3.43716e-25	107.381	-0.0088	0.0081	0.2769	-	-	-
	rs6679677	A	C	-0.2275	0.0286	1.77011e-15	63.2748	0.016	0.0134	0.2351	-	-	-
	rs6704109	T	C	0.1748	0.0181	5.10387e-22	93.2665	0.0024	0.0092	0.7968	rs2187892	A	G
	rs6740847	G	A	-0.104	0.0161	9.72076e-11	41.7268	0.0033	0.0081	0.6789	-	-	-
	rs6808936	G	A	0.0904	0.0161	1.93201e-08	31.5272	0.0432	0.008	5.83096e-08	-	-	-
	rs6873866	C	T	-0.1314	0.0164	1.34586e-15	64.1953	-0.0195	0.008	0.0149101	-	-	-
	rs714910	C	A	-0.1531	0.0181	2.49172e-17	71.5473	-0.013	0.0094	0.1651	-	-	-
	rs72743461	A	C	0.1684	0.0187	2.261e-19	81.0963	0.0063	0.0096	0.5164	-	-	-
	rs72798422	C	T	0.5495	0.0382	6.04505e-47	206.923	0.0112	0.0241	0.641201	-	-	-
	rs73243877	G	A	0.1164	0.0212	4.11803e-08	30.1463	0.0019	0.0112	0.8673	-	-	-
	rs73516754	C	A	0.1423	0.0169	4.0411e-17	70.8984	-0.0048	0.0093	0.6061	-	-	-
	rs744166	G	A	-0.1142	0.0162	1.79515e-12	49.6938	0.0032	0.0081	0.6899	-	-	-
	rs7517847	G	T	-0.3447	0.0165	5.83983e-97	436.43	0.0024	0.0081	0.763001	-	-	-
	rs755374	T	C	0.1969	0.0174	1.38007e-29	128.054	-0.0169	0.0095	0.0746397	-	-	-
	rs7608697	C	A	0.1229	0.0163	4.03274e-14	56.8497	-0.0064	0.0082	0.4345	-	-	-
	rs77566919	A	G	-0.1089	0.0185	4.12696e-09	34.6507	0.0129	0.0089	0.1501	-	-	-
	rs79832570	C	T	0.2234	0.0344	8.9002e-11	42.1745	0.0471	0.0185	0.01083	-	-	-
	rs80262450	A	G	0.2268	0.0244	1.34091e-20	86.3985	0.0048	0.0126	0.701799	-	-	-
	rs9258357	C	T	-0.1179	0.0216	4.99505e-08	29.7934	0.0141	0.0106	0.1825	-	-	-
	rs938650	A	G	-0.1747	0.0247	1.64892e-12	50.0256	0.0246	0.012	0.0400701	-	-	-
	rs9482770	C	T	0.0987	0.0162	1.011e-09	37.1197	0.008	0.0082	0.3293	-	-	-
	rs9501641	T	C	0.3027	0.0432	2.56685e-12	49.0973	-0.023	0.0183	0.2085	-	-	-
	rs9656588	C	T	0.1183	0.0173	8.73373e-12	46.7603	0.0051	0.0093	0.5833	-	-	-
	rs9836291	A	G	0.1722	0.017	3.77311e-24	102.605	-0.0258	0.0087	0.00287799	-	-	-

## Sheet: Table S6
Table S6. Detailed information of instrumental variables utilized in the mendelian randomization analysis of ulcerative colitis on prostate cancer
Phenotype	SNP	Effect allele	Other allele	Exposure (ulcerative colitis)				Outcome (prostate cancer)			Proxy SNP	Proxy effect allele	Proxy other allele
				Beta	SE	P-value	F-statistics	Beta	SE	P-value
ulcerative colitis	rs10272963	T	C	-0.1512	0.016	4.10677e-21	89.3025	-0.0103	0.0082	0.2077	-	-	-
	rs10408351	A	G	0.1548	0.0204	2.9181e-14	57.5813	-0.0035	0.0101	0.7281	-	-	-
	rs10761659	G	A	0.1276	0.016	1.32709e-15	63.6006	0.0057	0.008	0.4769	-	-	-
	rs10817678	A	G	0.1332	0.017	4.41774e-15	61.3918	0.009	0.0089	0.3082	-	-	-
	rs11209026	A	G	-0.483	0.0358	1.9948e-41	182.024	0.0297	0.0168	0.0763801	-	-	-
	rs1131095	C	T	0.1593	0.0168	2.17721e-21	89.911	-0.0259	0.0087	0.002852	-	-	-
	rs113846785	CG	C	-0.1627	0.0229	1.15107e-12	50.4782	0.0031	0.0115	0.7895	-	-	-
	rs113986290	T	C	-0.3066	0.0531	7.59294e-09	33.3392	0.0479	0.027	0.0763607	-	-	-
	rs11651246	G	T	0.147	0.0219	2.01419e-11	45.0554	-0.0003	0.0109	0.9802	-	-	-
	rs12825700	A	G	0.1889	0.0161	7.33162e-32	137.661	-0.0042	0.0087	0.6332	-	-	-
	rs12936409	T	C	0.1365	0.0158	5.61953e-18	74.6365	-0.0124	0.008	0.1202	-	-	-
	rs1317209	A	G	0.1818	0.0203	2.90269e-19	80.2039	-0.0077	0.0105	0.4647	-	-	-
	rs13200059	A	G	0.2944	0.0436	1.48388e-11	45.5935	-0.0172	0.023	0.456	-	-	-
	rs1359946	A	G	0.1571	0.0202	6.57658e-15	60.4853	0.0063	0.0113	0.5754	-	-	-
	rs137845	G	A	0.1011	0.0158	1.502e-10	40.9438	-0.025	0.0089	0.00482703	-	-	-
	rs16940186	C	T	0.1357	0.0214	2.18499e-10	40.2098	0.0115	0.0117	0.3257	-	-	-
	rs1736161	A	G	-0.1227	0.0161	2.22024e-14	58.0814	0.0014	0.0091	0.8806	-	-	-
	rs17656349	T	C	0.09	0.0159	1.54e-08	32.0399	-0.0034	0.0084	0.6886	-	-	-
	rs17715902	A	G	0.0974	0.0166	4.61796e-09	34.4272	-0.0013	0.009	0.8867	-	-	-
	rs2045241	A	G	-0.1063	0.0169	2.82599e-10	39.5634	0.0074	0.0084	0.3828	-	-	-
	rs2212434	T	C	0.1252	0.0159	2.80414e-15	62.0032	-0.0307	0.0082	0.000175102	-	-	-
	rs2836881	T	G	-0.2217	0.0186	1.1051e-32	142.071	-0.0178	0.0099	0.0708794	-	-	-
	rs28383224	G	A	-0.1468	0.0165	4.64943e-19	79.1561	-0.013	0.008	0.1045	-	-	-
	rs2838517	C	T	-0.1177	0.016	1.77705e-13	54.1144	0.014	0.0083	0.0931001	-	-	-
	rs3024493	A	C	0.21	0.0209	7.45762e-24	100.959	-0.0063	0.011	0.5651	-	-	-
	rs3734851	A	G	0.5033	0.0584	6.57506e-18	74.2725	-0.0077	0.0322	0.8118	-	-	-
	rs3812565	C	T	0.1335	0.016	6.4998e-17	69.6182	0.0172	0.0081	0.0324997	rs10781510	A	G
	rs3820330	A	C	-0.1587	0.0178	3.90931e-19	79.4902	-0.0122	0.0089	0.1674	-	-	-
	rs4676408	A	G	0.1433	0.0167	1.18987e-17	73.6308	-0.0088	0.0088	0.3178	-	-	-
	rs4728142	A	G	0.0995	0.0158	3.23199e-10	39.6581	0.0118	0.0084	0.1584	-	-	-
	rs4993442	T	G	-0.0988	0.0179	3.54299e-08	30.4655	-0.0165	0.0092	0.0730903	-	-	-
	rs55905347	A	G	0.1054	0.0166	2.093e-10	40.3148	0.0105	0.0085	0.218	-	-	-
	rs56062135	T	C	0.1078	0.0184	4.66101e-09	34.3243	0.0054	0.0096	0.5724	-	-	-
	rs6017342	C	A	0.1944	0.017	3.95185e-30	130.766	-0.0104	0.0088	0.235	-	-	-
	rs6062496	A	G	0.1359	0.0163	8.96603e-17	69.5126	0.0333	0.0084	7.14496e-05	-	-	-
	rs62180181	T	C	0.1226	0.0171	8.08351e-13	51.403	-0.0142	0.0088	0.1093	-	-	-
	rs67111717	G	A	0.0944	0.0171	3.26896e-08	30.4756	0.0069	0.009	0.4429	-	-	-
	rs6889364	A	G	0.1318	0.0228	7.86901e-09	33.4165	0.0174	0.0115	0.1313	-	-	-
	rs6933404	C	T	0.1486	0.0188	2.6903e-15	62.4773	0.0064	0.0101	0.5233	-	-	-
	rs72704802	T	C	-0.1223	0.0206	2.89401e-09	35.2467	-0.0112	0.011	0.307	-	-	-
	rs7523335	A	G	-0.1389	0.021	3.42137e-11	43.7488	-0.0084	0.0101	0.4091	-	-	-
	rs755374	T	C	0.1714	0.0171	9.72971e-24	100.468	-0.0169	0.0095	0.0746397	-	-	-
	rs7554511	A	C	-0.1448	0.0178	4.26678e-16	66.1755	0.0024	0.009	0.7921	-	-	-
	rs7608697	C	A	0.1597	0.0161	3.0311e-23	98.3916	-0.0064	0.0082	0.4345	-	-	-
	rs78064630	A	G	0.1759	0.0308	1.08101e-08	32.616	0.023	0.0159	0.1485	-	-	-
	rs79051659	A	G	0.1605	0.0264	1.295e-09	36.9609	-0.0238	0.0145	0.1009	-	-	-
	rs7911117	G	T	-0.1342	0.0239	1.83802e-08	31.5289	0.0033	0.012	0.7813	-	-	-
	rs7911680	C	A	-0.1525	0.0159	6.70656e-22	91.991	-0.0081	0.0081	0.3217	rs1332099	T	C
	rs798506	C	T	-0.1206	0.0179	1.46893e-11	45.393	0.0099	0.0089	0.2636	-	-	-
	rs9260809	G	A	-0.1102	0.0184	1.963e-09	35.8697	-0.0134	0.008	0.0958893	-	-	-
	rs9271176	G	A	-0.3495	0.0173	4.20049e-91	408.133	0.0141	0.0083	0.0905607	-	-	-
	rs9611131	C	T	-0.1494	0.0227	5.10623e-11	43.3161	0.0053	0.0115	0.6443	-	-	-
	rs989960	T	C	-0.1214	0.016	3.28473e-14	57.5702	0.0028	0.0081	0.7257	-	-	-

## Sheet: Table S7
Table S7. The results of leave-one-out sensitivity analysis and forest of IBD on PCa
		Leave-one-out sensitivity analysis					Single SNP risk analysis
Exposure	Outcome	SNP	Beta	SE	OR	P-value	SNP	Beta	SE	OR	P-value
inflammatory bowel disease	prostate cancer	rs10041497	-0.00888278	0.0102434	0.991157	0.385847	rs10041497	-0.236874	0.101343	0.789091	0.019421
		rs10114470	-0.010843	0.0104088	0.989216	0.297542	rs10114470	0.039322	0.0623729	1.04011	0.52841
		rs10761659	-0.0111559	0.0104432	0.988906	0.285409	rs10761659	0.0359621	0.0504732	1.03662	0.476155
		rs10800309	-0.0116048	0.0103151	0.988462	0.260576	rs10800309	0.121138	0.0707317	1.12878	0.0867781
		rs10826797	-0.0100582	0.0103873	0.989992	0.332888	rs10826797	-0.0191919	0.0888889	0.980991	0.829059
		rs10953551	-0.0110172	0.0103496	0.989043	0.2871	rs10953551	0.0948693	0.0813166	1.09952	0.243345
		rs11066188	-0.00885952	0.0102595	0.99118	0.387837	rs11066188	-0.212815	0.0949657	0.808306	0.0250284
		rs111456533	-0.00850711	0.0101297	0.991529	0.40101	rs111456533	-0.325897	0.104753	0.721879	0.00186385
		rs11152949	-0.00994973	0.0103828	0.9901	0.337917	rs11152949	-0.0363101	0.0922473	0.964341	0.693864
		rs11195128	-0.0104155	0.0103653	0.989639	0.31497	rs11195128	0.0542929	0.111111	1.05579	0.625099
		rs11209013	-0.0109354	0.0103196	0.989124	0.289294	rs11209013	0.141009	0.102199	1.15144	0.167665
		rs11221335	-0.0104605	0.0103571	0.989594	0.312504	rs11221335	0.076179	0.11971	1.07916	0.524539
		rs11236797	-0.00639609	0.0100832	0.993624	0.525866	rs11236797	-0.209005	0.0551075	0.811391	0.000149028
		rs112936798	-0.0104165	0.0103445	0.989638	0.313951	rs112936798	0.118764	0.156725	1.1261	0.448579
		rs1131095	-0.0071385	0.0102385	0.992887	0.485663	rs1131095	-0.15841	0.053211	0.8535	0.00291073
		rs113846785	-0.0100237	0.0103884	0.990026	0.334599	rs113846785	-0.0235027	0.0871873	0.976771	0.787495
		rs11548656	-0.0108062	0.0103443	0.989252	0.296181	rs11548656	0.104044	0.0968829	1.10965	0.282862
		rs11581607	-0.00678527	0.010765	0.993238	0.528494	rs11581607	-0.0457586	0.0255397	0.955273	0.0731864
		rs11669299	-0.0110455	0.0103251	0.989015	0.284721	rs11669299	0.126468	0.0912376	1.13481	0.165705
		rs11677002	-0.0111154	0.0103229	0.988946	0.281581	rs11677002	0.126745	0.0880773	1.13513	0.150144
		rs11734570	-0.0102994	0.0103667	0.989753	0.320464	rs11734570	0.0360231	0.121037	1.03668	0.765994
		rs11768365	-0.00956517	0.0103285	0.99048	0.354397	rs11768365	-0.16368	0.124253	0.849014	0.187736
		rs117981694	-0.00980032	0.0103896	0.990248	0.345536	rs117981694	-0.0475087	0.0808227	0.953602	0.556657
		rs12136659	-0.0105429	0.0103599	0.989513	0.308839	rs12136659	0.0735632	0.105747	1.07634	0.486647
		rs1250573	-0.010014	0.0103822	0.990036	0.334777	rs1250573	-0.027551	0.094898	0.972825	0.771569
		rs1268339	-0.0104354	0.0103625	0.989619	0.313921	rs1268339	0.061742	0.113561	1.06369	0.586655
		rs12825700	-0.00983968	0.0104155	0.990209	0.344804	rs12825700	-0.0317221	0.06571	0.968776	0.629267
		rs12936409	-0.00875213	0.0103895	0.991286	0.399565	rs12936409	-0.0881935	0.056899	0.915584	0.121142
		rs1297264	-0.0100593	0.0104278	0.989991	0.334716	rs1297264	-0.0143639	0.0615595	0.985739	0.815503
		rs1317209	-0.00973549	0.0103761	0.990312	0.348111	rs1317209	-0.0661512	0.0902062	0.935989	0.463355
		rs1336900	-0.01065	0.010361	0.989406	0.303999	rs1336900	0.0754717	0.0955189	1.07839	0.429456
		rs13422838	-0.0105664	0.0103501	0.989489	0.307303	rs13422838	0.0953631	0.115486	1.10006	0.408942
		rs140933577	-0.0106565	0.0103378	0.9894	0.302619	rs140933577	0.12224	0.117932	1.13003	0.299955
		rs143210366	-0.00885162	0.0103017	0.991187	0.390208	rs143210366	-0.161142	0.0818054	0.851171	0.0488581
		rs1445004	-0.0123348	0.0103832	0.987741	0.234852	rs1445004	0.0787448	0.0479574	1.08193	0.100595
		rs145568234	-0.0100402	0.0105169	0.99001	0.339745	rs145568234	-0.0126744	0.0422093	0.987406	0.763967
		rs1456896	-0.0103732	0.0103708	0.98968	0.317196	rs1456896	0.039818	0.105802	1.04062	0.706661
		rs149169037	-0.0102164	0.0103703	0.989836	0.324547	rs149169037	0.0134529	0.118834	1.01354	0.909866
		rs154873	-0.0105349	0.0103615	0.98952	0.309282	rs154873	0.0701107	0.104551	1.07263	0.502483
		rs1558619	-0.0107115	0.0103549	0.989346	0.300934	rs1558619	0.0865955	0.0960854	1.09046	0.367464
		rs16940202	-0.0106623	0.0103494	0.989394	0.3029	rs16940202	0.0964602	0.10531	1.10127	0.359685
		rs17656349	-0.00996817	0.0103701	0.990081	0.33643	rs17656349	-0.0465116	0.114911	0.954553	0.685653
		rs1864239	-0.00935958	0.0106581	0.990684	0.379855	rs1864239	-0.0225946	0.0311237	0.977659	0.467862
		rs194746	-0.00951232	0.0103514	0.990533	0.358127	rs194746	-0.112845	0.0972389	0.893289	0.245848
		rs212402	-0.0103455	0.0103668	0.989708	0.318308	rs212402	0.0430686	0.115747	1.04401	0.709824
		rs2301127	-0.00970118	0.0103596	0.990346	0.349044	rs2301127	-0.0945083	0.106003	0.90982	0.372625
		rs2384352	-0.0100499	0.0103886	0.99	0.333346	rs2384352	-0.019979	0.0872766	0.980219	0.818934
		rs2413583	-0.00899562	0.0103817	0.991045	0.386224	rs2413583	-0.0889145	0.062933	0.914924	0.157702
		rs243505	-0.0101586	0.010375	0.989893	0.327507	rs243505	-0.00248447	0.109317	0.997519	0.981868
		rs2593855	-0.0102742	0.0103766	0.989778	0.322108	rs2593855	0.0180288	0.102163	1.01819	0.859924
		rs2836881	-0.0119737	0.0103252	0.988098	0.246185	rs2836881	0.108338	0.0602556	1.11442	0.0721802
		rs2838517	-0.00878649	0.0103562	0.991252	0.396201	rs2838517	-0.109375	0.0648438	0.896394	0.091652
		rs3024493	-0.00973104	0.0104349	0.990316	0.351053	rs3024493	-0.032967	0.0575615	0.96757	0.566829
		rs341295	-0.00939719	0.0103126	0.990647	0.36217	rs341295	-0.182336	0.115385	0.833321	0.11405
		rs34140409	-0.0111472	0.0103208	0.988915	0.280109	rs34140409	0.128238	0.0871762	1.13682	0.141287
		rs35171809	-0.00943828	0.0103794	0.990606	0.363177	rs35171809	-0.0790441	0.0753676	0.923999	0.294279
		rs3792111	-0.00942537	0.0104231	0.990619	0.36585	rs3792111	-0.0517613	0.0582315	0.949555	0.374063
		rs3820330	-0.0109516	0.0103214	0.989108	0.288664	rs3820330	0.136771	0.0997758	1.14657	0.170442
		rs3829110	-0.0127335	0.0103144	0.987347	0.217004	rs3829110	0.108005	0.0508259	1.11405	0.0335866
		rs3850378	-0.0106016	0.010371	0.989454	0.306671	rs3850378	0.0585938	0.0898438	1.06034	0.514289
		rs3897234	-0.0106964	0.0103438	0.989361	0.301098	rs3897234	0.107106	0.107106	1.11305	0.317311
		rs4256018	-0.00989857	0.0103661	0.99015	0.33963	rs4256018	-0.0648855	0.117048	0.937175	0.579341
		rs4276914	-0.0103902	0.0103723	0.989664	0.316474	rs4276914	0.0395913	0.102171	1.04039	0.698386
		rs4380956	-0.0104782	0.0103754	0.989577	0.312541	rs4380956	0.0441014	0.092613	1.04509	0.633939
		rs4676408	-0.00955145	0.0103681	0.990494	0.356927	rs4676408	-0.0870425	0.0870425	0.916638	0.317311
		rs4807569	-0.0087223	0.0102993	0.991316	0.397059	rs4807569	-0.15847	0.0772834	0.853449	0.0403152
		rs4957256	-0.0108482	0.0103619	0.98921	0.295131	rs4957256	0.0788804	0.0831213	1.08207	0.342631
		rs503734	-0.00899471	0.0102262	0.991046	0.379089	rs503734	-0.278902	0.115607	0.756614	0.0158435
		rs55946629	-0.00994308	0.0103831	0.990106	0.338253	rs55946629	-0.03698	0.0916795	0.963695	0.686682
		rs56062135	-0.0106989	0.0103976	0.989358	0.30349	rs56062135	0.0390738	0.0694645	1.03985	0.573775
		rs56116661	-0.00987896	0.0103716	0.99017	0.340841	rs56116661	-0.058	0.105	0.94365	0.580687
		rs56235845	-0.0105442	0.0103614	0.989511	0.308848	rs56235845	0.0706956	0.103763	1.07325	0.49567
		rs5754100	-0.00958078	0.0103808	0.990465	0.356042	rs5754100	-0.0711524	0.0796597	0.93132	0.371748
		rs5763793	-0.0119226	0.0100039	0.988148	0.233342	rs5763793	0.410082	0.114441	1.50694	0.000339237
		rs6017342	-0.00934566	0.0103712	0.990698	0.367527	rs6017342	-0.0899654	0.0761246	0.913963	0.237278
		rs6062496	-0.0139414	0.00995181	0.986155	0.161246	rs6062496	0.243066	0.0613139	1.27515	7.3616e-05
		rs6063502	-0.00987493	0.0103641	0.990174	0.34069	rs6063502	-0.0722071	0.118529	0.930338	0.542395
		rs62126610	-0.00967034	0.0103889	0.990376	0.351938	rs62126610	-0.05828	0.0774698	0.943386	0.451875
		rs62183956	-0.00993973	0.0103739	0.99011	0.337989	rs62183956	-0.0461538	0.105128	0.954895	0.660644
		rs62324212	-0.0103581	0.0103772	0.989695	0.3182	rs62324212	0.0293454	0.0970655	1.02978	0.762404
		rs62378712	-0.0112888	0.0102109	0.988775	0.268917	rs62378712	0.275773	0.117268	1.31755	0.0186904
		rs62408218	-0.00986418	0.0103723	0.990184	0.3416	rs62408218	-0.0586797	0.102689	0.943009	0.567709
		rs62482552	-0.0108296	0.0103138	0.989229	0.293717	rs62482552	0.161465	0.116689	1.17523	0.166444
		rs6457681	-0.00815808	0.0103264	0.991875	0.429514	rs6457681	-0.126852	0.0580913	0.880864	0.0289863
		rs6579807	-0.00958319	0.0103576	0.990463	0.354846	rs6579807	-0.1016	0.0976	0.903391	0.297883
		rs6584282	-0.0114875	0.0104092	0.988578	0.269772	rs6584282	0.0578947	0.0532895	1.0596	0.277293
		rs6740847	-0.00993538	0.0103864	0.990114	0.338779	rs6740847	-0.0357143	0.0876623	0.964916	0.683709
		rs6873866	-0.0117736	0.0102115	0.988295	0.24892	rs6873866	0.212187	0.0870511	1.23638	0.0147892
		rs6933404	-0.0104679	0.0103581	0.989587	0.312206	rs6933404	0.0741599	0.117034	1.07698	0.526301
		rs714910	-0.0109747	0.0103214	0.989085	0.287646	rs714910	0.135558	0.0980188	1.14518	0.166671
		rs7190426	-0.0107138	0.0103336	0.989343	0.299831	rs7190426	0.12844	0.114679	1.13705	0.262714
		rs7256518	-0.0108332	0.0103235	0.989225	0.294004	rs7256518	0.141141	0.109309	1.15159	0.196631
		rs744166	-0.00992455	0.0104037	0.990125	0.34011	rs744166	-0.0288548	0.0730388	0.971558	0.692797
		rs749910	-0.0101327	0.0104686	0.989918	0.333086	rs749910	-0.00968893	0.0499745	0.990358	0.846272
		rs7532133	-0.00866615	0.0101519	0.991371	0.393301	rs7532133	-0.325729	0.110266	0.722001	0.00313661
		rs755374	-0.00843757	0.0103825	0.991598	0.416405	rs755374	-0.0956423	0.0537634	0.908789	0.0752484
		rs7608697	-0.00953524	0.0104254	0.99051	0.360393	rs7608697	-0.0458781	0.0587814	0.955158	0.435104
		rs76286777	-0.010019	0.0103781	0.990031	0.334345	rs76286777	-0.0291165	0.101406	0.971303	0.774014
		rs78771661	-0.0105915	0.0103356	0.989464	0.305479	rs78771661	0.132796	0.130717	1.14202	0.309675
		rs7918084	-0.010737	0.0103311	0.98932	0.298667	rs7918084	0.132394	0.114085	1.14156	0.245848
		rs80262450	-0.0104819	0.0103897	0.989573	0.313031	rs80262450	0.0303605	0.0796964	1.03083	0.703239
		rs938650	-0.0091388	0.0102703	0.990903	0.373558	rs938650	-0.22905	0.111732	0.795289	0.0403644
		rs9934775	-0.00985485	0.0103748	0.990194	0.342169	rs9934775	-0.0564516	0.0985663	0.945112	0.566829
		All	-0.0101228	0.0103	0.989928	0.325708	All - IVW	-0.0101228	0.0103	0.989928	0.325708
							All - MR Egger	-0.0342544	0.0225503	0.966326	0.131882

## Sheet: Table S8
Table S8. The results of leave-one-out sensitivity analysis and forest of CD on PCa
		Leave-one-out sensitivity analysis					Single SNP risk analysis
Exposure	Outcome	SNP	Beta	SE	OR	P-value	SNP	Beta	SE	OR	P-value
Crohn’s disease	prostate cancer	rs10114470	-0.0111823	0.00898658	0.98888	0.213376	rs10114470	0.0343806	0.0545347	1.03498	0.52841
		rs1012636	-0.0102436	0.00896806	0.989809	0.25336	rs1012636	-0.0534469	0.074361	0.947956	0.472295
		rs10492862	-0.0105896	0.0089707	0.989466	0.237816	rs10492862	-0.00562324	0.0834114	0.994393	0.946251
		rs10822050	-0.0116892	0.00899224	0.988379	0.193628	rs10822050	0.044335	0.0448823	1.04533	0.323248
		rs10884966	-0.0109183	0.00896143	0.989141	0.223086	rs10884966	0.0424403	0.0778073	1.04335	0.585441
		rs111281598	-0.0106709	0.00899037	0.989386	0.235256	rs111281598	0	0.0626594	1	1
		rs11236797	-0.00739552	0.00865052	0.992632	0.392595	rs11236797	-0.176705	0.0465909	0.838027	0.000149028
		rs112856973	-0.0110213	0.00896098	0.989039	0.218726	rs112856973	0.0477667	0.0719603	1.04893	0.506823
		rs11378157	-0.0111199	0.00895598	0.988942	0.21438	rs11378157	0.0559593	0.0697674	1.05755	0.422505
		rs114802258	-0.0103574	0.00897111	0.989696	0.248282	rs114802258	-0.0400891	0.0770601	0.960704	0.602902
		rs1148246	-0.0105131	0.00899092	0.989542	0.24228	rs1148246	-0.0151172	0.0627362	0.984997	0.809583
		rs11677002	-0.0114484	0.00890666	0.988617	0.198663	rs11677002	0.104982	0.0729537	1.11069	0.150144
		rs11683692	-0.0108444	0.00895953	0.989214	0.226133	rs11683692	0.0401119	0.0853545	1.04093	0.638394
		rs12131079	-0.0106837	0.00897216	0.989373	0.233746	rs12131079	0.00827206	0.0790441	1.00831	0.916653
		rs1250573	-0.0104817	0.00899321	0.989573	0.24381	rs1250573	-0.0177398	0.0611038	0.982417	0.771569
		rs12936409	-0.00956275	0.00894905	0.990483	0.285261	rs12936409	-0.0869565	0.056101	0.916717	0.121142
		rs1297264	-0.0105397	0.00901553	0.989516	0.242377	rs1297264	-0.0118711	0.0508762	0.988199	0.815503
		rs13107325	-0.0101697	0.00895487	0.989882	0.2561	rs13107325	-0.0737787	0.0812562	0.928877	0.363891
		rs1321859	-0.0102499	0.00895969	0.989802	0.252623	rs1321859	-0.0629171	0.0829361	0.939021	0.448079
		rs1373904	-0.0101908	0.0089691	0.989861	0.255867	rs1373904	-0.0560284	0.070922	0.945512	0.429528
		rs144309607	-0.0102152	0.0089947	0.989837	0.256084	rs144309607	-0.0377155	0.0568427	0.962987	0.507006
		rs145568234	-0.0105114	0.00904821	0.989544	0.245353	rs145568234	-0.0126715	0.0421995	0.987408	0.763967
		rs1583792	-0.0102575	0.00895201	0.989795	0.251867	rs1583792	-0.0748299	0.0929705	0.927901	0.42089
		rs181826	-0.00931365	0.00884328	0.99073	0.292254	rs181826	-0.166093	0.0714286	0.846968	0.0200559
		rs194746	-0.0100529	0.00894041	0.989997	0.26083	rs194746	-0.0964103	0.0830769	0.908091	0.245848
		rs2002695	-0.0106791	0.00897638	0.989378	0.234169	rs2002695	0.00541377	0.0742459	1.00543	0.941872
		rs2021511	-0.0100933	0.00894266	0.989957	0.259036	rs2021511	-0.0933457	0.0850277	0.910879	0.27228
		rs2076756	-0.0109018	0.00923732	0.989157	0.237926	rs2076756	-0.00545455	0.0254545	0.99456	0.830324
		rs212409	-0.0110375	0.00895533	0.989023	0.21776	rs212409	0.0547445	0.0748175	1.05627	0.464347
		rs2143178	-0.00969984	0.00897728	0.990347	0.279925	rs2143178	-0.0675611	0.0522281	0.934671	0.195811
		rs2188962	-0.0118337	0.00901266	0.988236	0.189179	rs2188962	0.0394212	0.0404192	1.04021	0.329407
		rs2284553	-0.010043	0.00896547	0.990007	0.262637	rs2284553	-0.0665623	0.0665623	0.935605	0.317311
		rs2838517	-0.00947825	0.0089356	0.990567	0.288813	rs2838517	-0.0961538	0.0570055	0.908324	0.091652
		rs28999107	-0.00995711	0.00893562	0.990092	0.265143	rs28999107	-0.10157	0.0784857	0.903418	0.195625
		rs2948542	-0.00985793	0.00890505	0.99019	0.268292	rs2948542	-0.139764	0.0866142	0.869564	0.106606
		rs3122605	-0.0100872	0.00896816	0.989964	0.260684	rs3122605	-0.062357	0.0669336	0.939547	0.351531
		rs34004493	-0.0100509	0.0089536	0.989999	0.261626	rs34004493	-0.0786963	0.0739269	0.924321	0.287095
		rs34635748	-0.0102809	0.00899371	0.989772	0.252987	rs34635748	-0.0337922	0.0584063	0.966772	0.562878
		rs35171809	-0.00990387	0.0089913	0.990145	0.270681	rs35171809	-0.0542784	0.0523627	0.947168	0.299929
		rs3761158	-0.011132	0.00894603	0.98893	0.213371	rs3761158	0.0673953	0.0746812	1.06972	0.366824
		rs3816234	-0.00957192	0.00913921	0.990474	0.294939	rs3816234	-0.0314349	0.0299556	0.969054	0.294002
		rs3850378	-0.0110354	0.00896397	0.989025	0.218293	rs3850378	0.0452261	0.0693467	1.04626	0.514289
		rs4077515	-0.0128202	0.00887191	0.987262	0.148448	rs4077515	0.0941558	0.0438312	1.09873	0.031702
		rs42861	-0.0103854	0.0089812	0.989668	0.247536	rs42861	-0.0305712	0.0683829	0.969891	0.654833
		rs4316387	-0.00965594	0.00888588	0.990391	0.277187	rs4316387	-0.148607	0.0789474	0.861908	0.0597881
		rs4343432	-0.0112363	0.00893328	0.988827	0.208464	rs4343432	0.0819234	0.0747996	1.08537	0.273412
		rs4380956	-0.0109742	0.00897788	0.989086	0.221569	rs4380956	0.030303	0.0636364	1.03077	0.633939
		rs4807570	-0.0091911	0.00890637	0.990851	0.302087	rs4807570	-0.112093	0.0552181	0.893961	0.0423565
		rs492602	-0.0112728	0.00892857	0.988791	0.20675	rs492602	0.0867159	0.0747232	1.09059	0.245848
		rs55946629	-0.0104111	0.00898257	0.989643	0.246442	rs55946629	-0.0273504	0.0678063	0.97302	0.686682
		rs56116661	-0.0103461	0.00896801	0.989707	0.248637	rs56116661	-0.0442073	0.0800305	0.956756	0.580687
		rs5754100	-0.0100767	0.00897872	0.989974	0.261743	rs5754100	-0.0545347	0.0610551	0.946926	0.371748
		rs6062496	-0.0130148	0.00848222	0.98707	0.124942	rs6062496	0.272281	0.0686836	1.31296	7.3616e-05
		rs61839660	-0.0100062	0.00891353	0.990044	0.261613	rs61839660	-0.139646	0.0974114	0.869666	0.151696
		rs62126620	-0.0104692	0.00897885	0.989585	0.243621	rs62126620	-0.0222222	0.0722222	0.978023	0.758316
		rs62324212	-0.0107783	0.00896694	0.98928	0.229363	rs62324212	0.0245283	0.0811321	1.02483	0.762404
		rs6451494	-0.0132601	0.00901891	0.986827	0.141494	rs6451494	0.0510557	0.031094	1.05238	0.100595
		rs6579807	-0.0099786	0.00897166	0.990071	0.266037	rs6579807	-0.063723	0.0612142	0.938265	0.297883
		rs6584282	-0.0116613	0.00897212	0.988406	0.193695	rs6584282	0.053076	0.048854	1.05451	0.277293
		rs6679677	-0.00985324	0.00896761	0.990195	0.271873	rs6679677	-0.0703297	0.0589011	0.932086	0.232466
		rs6704109	-0.0109217	0.00900467	0.989138	0.225169	rs6704109	0.01373	0.0526316	1.01382	0.794193
		rs6740847	-0.010418	0.00897255	0.989636	0.245601	rs6740847	-0.0317308	0.0778846	0.968767	0.683709
		rs6808936	-0.0131047	0.0080504	0.986981	0.10356	rs6808936	0.477876	0.0884956	1.61265	6.66409e-08
		rs6873866	-0.0123201	0.00879525	0.987755	0.161282	rs6873866	0.148402	0.0608828	1.15998	0.0147892
		rs714910	-0.0115995	0.00892318	0.988467	0.193624	rs714910	0.0849118	0.0613978	1.08862	0.166671
		rs72743461	-0.0111672	0.00898049	0.988895	0.213685	rs72743461	0.0374109	0.0570071	1.03812	0.511663
		rs72798422	-0.0112275	0.00902588	0.988835	0.213529	rs72798422	0.0203822	0.0438581	1.02059	0.642125
		rs73243877	-0.010679	0.00896204	0.989378	0.233427	rs73243877	0.016323	0.0962199	1.01646	0.865291
		rs73516754	-0.0103384	0.00898378	0.989715	0.249822	rs73516754	-0.0337316	0.0653549	0.966831	0.605764
		rs744166	-0.0104186	0.00897915	0.989635	0.245921	rs744166	-0.028021	0.0709282	0.972368	0.692797
		rs7517847	-0.010846	0.00929182	0.989213	0.243104	rs7517847	-0.00696258	0.0234987	0.993062	0.767004
		rs755374	-0.00922522	0.00895246	0.990817	0.302791	rs755374	-0.0858304	0.0482478	0.91775	0.0752484
		rs7608697	-0.0101787	0.00897451	0.989873	0.256719	rs7608697	-0.0520749	0.0667209	0.949258	0.435104
		rs77566919	-0.00990108	0.00892188	0.990148	0.267106	rs77566919	-0.118457	0.0817264	0.88829	0.147215
		rs79832570	-0.0118785	0.00876432	0.988192	0.175314	rs79832570	0.210833	0.0828111	1.23471	0.0108982
		rs80262450	-0.0109833	0.00899455	0.989077	0.222046	rs80262450	0.021164	0.0555556	1.02139	0.703239
		rs9258357	-0.0100105	0.00892502	0.990039	0.262024	rs9258357	-0.119593	0.0899067	0.887282	0.183456
		rs938650	-0.00943064	0.00887943	0.990614	0.2882	rs938650	-0.140813	0.0686892	0.868652	0.0403644
		rs9482770	-0.0111024	0.00893616	0.988959	0.214083	rs9482770	0.0810537	0.08308	1.08443	0.329258
		rs9501641	-0.00982609	0.00896084	0.990222	0.272834	rs9501641	-0.0759828	0.0604559	0.926832	0.208815
		rs9656588	-0.0109154	0.00896075	0.989144	0.223174	rs9656588	0.0431107	0.0786137	1.04405	0.583426
		rs9836291	-0.00831084	0.0087931	0.991724	0.34458	rs9836291	-0.149826	0.0505226	0.860858	0.00302174
		All	-0.0105606	0.00888921	0.989495	0.234823	All - IVW	-0.0105606	0.00888921	0.989495	0.234823
							All - MR Egger	-0.0185581	0.0232609	0.981613	0.427335

## Sheet: Table S9
Table S9. The results of leave-one-out sensitivity analysis and forest of UC on PCa
		Leave-one-out sensitivity analysis					Single SNP risk analysis
Exposure	Outcome	SNP	Beta	SE	OR	P-value	SNP	Beta	SE	OR	P-value
ulcerative colitis	prostate cancer	rs10272963	-0.0118517	0.0123638	0.988218	0.337768	rs10272963	0.0681217	0.0542328	1.0705	0.209081
		rs10408351	-0.00972326	0.0124354	0.990324	0.434273	rs10408351	-0.0226098	0.0652455	0.977644	0.728941
		rs10761659	-0.0109329	0.0124026	0.989127	0.378046	rs10761659	0.0446708	0.0626959	1.04568	0.476155
		rs10817678	-0.0111789	0.0123553	0.988883	0.36558	rs10817678	0.0675676	0.0668168	1.0699	0.311904
		rs11209026	-0.00674938	0.0125745	0.993273	0.591439	rs11209026	-0.0614907	0.0347826	0.940362	0.0770848
		rs1131095	-0.00624438	0.0120206	0.993775	0.603431	rs1131095	-0.162586	0.0546139	0.849943	0.00291073
		rs113846785	-0.00980611	0.0124212	0.990242	0.429839	rs113846785	-0.0190535	0.0706822	0.981127	0.787495
		rs113986290	-0.00859555	0.012233	0.991441	0.482273	rs113986290	-0.15623	0.0880626	0.855363	0.0760509
		rs11651246	-0.010039	0.0124134	0.990011	0.418676	rs11651246	-0.00204082	0.0741497	0.997961	0.978043
		rs12825700	-0.00951409	0.0125401	0.990531	0.448035	rs12825700	-0.022234	0.0460561	0.978011	0.629267
		rs12936409	-0.00824265	0.0123521	0.991791	0.504577	rs12936409	-0.0908425	0.0586081	0.913162	0.121142
		rs1317209	-0.00923718	0.0124484	0.990805	0.458063	rs1317209	-0.0423542	0.0577558	0.95853	0.463355
		rs13200059	-0.00937038	0.0123841	0.990673	0.449261	rs13200059	-0.0584239	0.078125	0.94325	0.454565
		rs1359946	-0.0106271	0.0123914	0.989429	0.391101	rs1359946	0.0401018	0.0719287	1.04092	0.577171
		rs137845	-0.00775942	0.011971	0.992271	0.516865	rs137845	-0.24728	0.0880317	0.780922	0.00496974
		rs16940186	-0.0108422	0.0123244	0.989216	0.379004	rs16940186	0.0847458	0.0862196	1.08844	0.325654
		rs1736161	-0.00991737	0.012414	0.990132	0.424355	rs1736161	-0.0114099	0.0741646	0.988655	0.877731
		rs17656349	-0.00970953	0.0123794	0.990337	0.432846	rs17656349	-0.0377778	0.0933333	0.962927	0.685653
		rs17715902	-0.00990812	0.0123854	0.990141	0.423719	rs17715902	-0.013347	0.0924025	0.986742	0.88515
		rs2045241	-0.00925563	0.0123719	0.990787	0.454389	rs2045241	-0.0696143	0.0790216	0.932754	0.378344
		rs2212434	-0.00600871	0.0116727	0.994009	0.606716	rs2212434	-0.245208	0.0654952	0.782542	0.000181184
		rs2836881	-0.0132403	0.0123144	0.986847	0.282293	rs2836881	0.0802887	0.0446549	1.0836	0.0721802
		rs28383224	-0.0123293	0.0122921	0.987746	0.31585	rs28383224	0.0885559	0.0544959	1.0926	0.104163
		rs2838517	-0.00837022	0.0122851	0.991665	0.495662	rs2838517	-0.118946	0.0705183	0.887855	0.091652
		rs3024493	-0.00940784	0.0124871	0.990636	0.451208	rs3024493	-0.03	0.052381	0.970446	0.566829
		rs3734851	-0.00984259	0.0124414	0.990206	0.428875	rs3734851	-0.015299	0.0639777	0.984817	0.811004
		rs3812565	-0.0126436	0.0121487	0.987436	0.298	rs3812565	0.128839	0.0606742	1.13751	0.0337156
		rs3820330	-0.0119253	0.0123352	0.988146	0.333658	rs3820330	0.0768746	0.0560807	1.07991	0.170442
		rs4676408	-0.00895677	0.0124106	0.991083	0.470476	rs4676408	-0.0614096	0.0614096	0.940438	0.317311
		rs4728142	-0.0112194	0.0122632	0.988843	0.360252	rs4728142	0.118593	0.0844221	1.12591	0.160092
		rs4993442	-0.0113856	0.0121783	0.988679	0.349833	rs4993442	0.167004	0.0931174	1.18176	0.0728965
		rs55905347	-0.011136	0.0122961	0.988926	0.365119	rs55905347	0.0996205	0.0806452	1.10475	0.216721
		rs56062135	-0.0104744	0.0123636	0.98958	0.396884	rs56062135	0.0500928	0.0890538	1.05137	0.573775
		rs6017342	-0.00838579	0.0124971	0.991649	0.502209	rs6017342	-0.0534979	0.0452675	0.947908	0.237278
		rs6062496	-0.0147256	0.011428	0.985382	0.197552	rs6062496	0.245033	0.0618102	1.27766	7.3616e-05
		rs62180181	-0.00846876	0.0122944	0.991567	0.490931	rs62180181	-0.115824	0.0717781	0.890632	0.106606
		rs67111717	-0.0105849	0.0123393	0.989471	0.39099	rs67111717	0.0730932	0.095339	1.07583	0.44328
		rs6889364	-0.0112621	0.0122405	0.988801	0.357536	rs6889364	0.132018	0.0872534	1.14113	0.130269
		rs6933404	-0.0107572	0.0123945	0.9893	0.385448	rs6933404	0.0430686	0.0679677	1.04401	0.526301
		rs72704802	-0.0108281	0.0123158	0.98923	0.37929	rs72704802	0.0915781	0.0899428	1.0959	0.308592
		rs7523335	-0.0108872	0.0123636	0.989172	0.378542	rs7523335	0.0604752	0.0727142	1.06234	0.405588
		rs755374	-0.00785584	0.0123289	0.992175	0.524002	rs755374	-0.0985998	0.0554259	0.906105	0.0752484
		rs7554511	-0.00981321	0.0124476	0.990235	0.430486	rs7554511	-0.0165746	0.0621547	0.983562	0.789726
		rs7608697	-0.00910917	0.0124823	0.990932	0.465532	rs7608697	-0.0400751	0.0513463	0.960717	0.435104
		rs78064630	-0.0111599	0.0122496	0.988902	0.362272	rs78064630	0.130756	0.0903923	1.13969	0.148026
		rs79051659	-0.0087321	0.0122541	0.991306	0.476101	rs79051659	-0.148287	0.0903427	0.862184	0.100719
		rs7911117	-0.00980625	0.0123874	0.990242	0.428577	rs7911117	-0.0245902	0.0894188	0.97571	0.783316
		rs7911680	-0.011551	0.012409	0.988515	0.351925	rs7911680	0.0531148	0.0531148	1.05455	0.317311
		rs798506	-0.00899106	0.0123601	0.991049	0.466965	rs798506	-0.0820896	0.0737977	0.921189	0.265984
		rs9260809	-0.0117183	0.0122285	0.98835	0.337923	rs9260809	0.121597	0.0725953	1.1293	0.0939342
		rs9271176	-0.00559683	0.0130725	0.994419	0.66855	rs9271176	-0.0403433	0.0237482	0.96046	0.0893578
		rs9611131	-0.00962923	0.012402	0.990417	0.437496	rs9611131	-0.0354752	0.0769746	0.965147	0.644892
		rs989960	-0.00972543	0.0124308	0.990322	0.433999	rs989960	-0.0230643	0.0667216	0.9772	0.729584
		All	-0.00993649	0.0122151	0.990113	0.415954	All - IVW	-0.00993649	0.0122151	0.990113	0.415954
							All - MR Egger	-0.0621621	0.0345018	0.939731	0.0775038
